# Supplementary material for: Identifying Nurses at Risk of Nursing Interruptions During Medication Administration Using Machine Learning: A Multicenter Cross‐Sectional Study
Source: J Nurs Manag. 2026 Apr 20;2026:4433675. doi: 10.1155/jonm/4433675 (PMC13095847; doi:10.1155/jonm/4433675)
Supplement: Supplementary file 1 — Supporting Information Additional supporting information can be found online in the Supporting Information section. [file JONM-2026-4433675-s001.zip]

Archive with 7 entries (7 files):
- Supplementary Figure S1.docx
- Supplementary_Example 1.docx
- Supplementary_Figure_S2_Web_based_Calculators.docx
- Supplementary_Table 3_Collinearity analysis.docx
- Supplementary_Table_1_Univariate_Analysis.docx
- Supplementary_Table_2_Training_vs_Test_Set.docx
- Supplementary_Table_4_Performance_of_Simplified_Model.docx
